# Supplementary material for: A pilot study of lymphodepletion intensity for peripheral blood mononuclear cell-derived neoantigen-specific CD8 + T cell therapy in patients with advanced solid tumors
Source: Nat Commun. 2023 Jun 10;14:3447. doi: 10.1038/s41467-023-39225-7 (PMC10257664; doi:10.1038/s41467-023-39225-7)
Supplement: Supplementary file 4 — Source Data [file 41467_2023_39225_MOESM4_ESM.xlsx]

## Sheet: Figure 2A
Characteristics of Neo-T products, patient features and treatment outcomes in each patient
PatientID	Lymphodepletion	TMB(Mut/Mb)	Infused PB-NeoT (107 cells)	Tetramer	Time from biopsy to Neo-T therapy (months)	PR(months)	SD(months)	PD(months)	Status
C017	High dose	7.7497	40	0.16131	3	0		2.6	Off trail
C015	High dose	9.20807	11	0.00412	1.9	15		2.26667	Off trail
C013	High dose	33.7121	9.4	0.43919	2.8	27			Off trail
C012	Low dose	58.7496	14.8	0.25269	1.6	8.38816		1	Off trail
C008	Low dose	245.226	30	0.33404	3	0		2.2	Lost to follow-up
C005	Low dose	37.9117	9.52	0.04066	1.7		4.57237	3.96667	Off trail
C020	None	3.03544	60	0.0239	2		4.37	5.73333	Ongoing trail
C004	None	13.3859	15.7	0.19272	2.3		4	2.1	Off trail
C003	None	97.1511	6.05	0.05441	2	0		1.53333	Lost to follow-up

## Sheet: Figure 2B
Progression-free survival (PFS) of all treated patients
Patient ID	Progression free survival(months)	Status
C001	1.87	Censored data
C003	2.89
C004	17.05
C005	11.17
C008	2.69
C012	7.13
C013	8.48
C015	4.8
C017	1.64	Censored data
C018	2.33	Censored data
C020	14.46	Censored data

## Sheet: Figure 2C
Overall survival (OS) of all treated patients
Patient ID	Overall survival (months)	Status
C001	2.85832
C003	13.6674	Censored data
C004	29.7659
C005	16.5914
C008	8.54209	Censored data
C012	15.9014
C013	48.8542	Censored data
C015	5.65092
C017	4.92813
C018	42.809	Censored data
C020	34.8255	Censored data

## Sheet: Figure 2D
Waterfall plot showing the best overall change in sum of diameter of target lesions
Patient ID	Maximun Tumor Change from baseline (%)
C017	49
C012	39
C013	33
C015	14
C008	14
C003	12
C005	-33
C004	-51
C020	-51

## Sheet: Figure 2E
Percent change in sum of tumor diameters from baseline over time
Tumor size change fromm baseline
Patient ID	Time(months)
	0	1	2	3	4	5	6	7	8	9	10	11	12	13	14	15
C003	0		0.119048
C004	0		-0.205882			-0.352941	-0.367647	-0.367647		-0.411765			-0.514706	-0.514706		-0.514706
C005	0		-0.333333			-0.333333		-0.333333		-0.333333	-0.333333
C008	0		0.142857
C012	0		0.173913			0.391304	0.391304
C013	0		0.125			0.25		0.5	0.5
C015	0		0.136364			0.5
C017	0	0.149425	0.494253
C020	0		-0.228571			-0.328571				-0.5		-0.5			-0.5

## Sheet: Figure 3A
Computed tomographic (CT) or magnetic resonance imaging (MRI) scans of patients C004, C005 and C020
			Pre-treatment				Post-treatment						Pre-treatment				Post-treatment
										Lesion4.2(C004)
Lesion4.1(C004)
Lesion4.3(C004)										Lesion4.4(C004)
Lesion5.1(C005)										Lesion20.1(C020)

## Sheet: Figure 3B
Change in diameters of target lesions from baseline over time
		Time after cell infusion (Months)
Patient ID	Lesion name（mm）	0	1	2	3	4	5	6	7	8	9	10	11	12	13	14	15
C004	Lesion 1 (C004)	15		13			9	8	8		5			4	4		3
C004	Lesion 2 (C004)	14		5			4	4	3		1			0	0		0
C004	Lesion 3 (C004)	38		28			22	22	22		22			16	16		16
C004	Lesion 4 (C004)	30		29			21	21	24		24			13	0		0
C005	Lesion 5 (C005)	15		10			10		10		10	10
C020	Lesion 1 (C020)	49		36		29	26		22		22			22			18

## Sheet: Figure 4A
Neo-T cells from patient C004 and C005 were stimulated with three selected neoantigens and IFN-γ secreting cells were detected by ELISPOT assay
																							Control					Control					C005-1					C005-1
							C004-4
		control					control					C004-4					C004-4
		C004-5					C004-5					C004-14					C004-14
																							C005-13					C005-13					C005-19					C005-19

## Sheet: Figure 4C
Peptide	Clonotype_id	Cell number	Proportion
C004-4	clonotype1	17	0.0489914
C004-4	clonotype2	16	0.0461095
C004-4	clonotype4	7	0.0201729
C004-4	clonotype3	7	0.0201729
C004-4	clonotype5	6	0.0172911
C004-4	clonotype6	6	0.0172911
C004-4	clonotype7	5	0.0144092
C004-4	clonotype8	5	0.0144092
C004-4	clonotype9	5	0.0144092
C004-4	clonotype10	5	0.0144092
C004-4	other	268	0.227666
C004-5	clonotype1	497	0.272777
C004-5	clonotype2	86	0.0472009
C004-5	clonotype3	83	0.0455543
C004-5	clonotype4	53	0.0290889
C004-5	clonotype5	31	0.0170143
C004-5	clonotype6	26	0.01427
C004-5	clonotype7	23	0.0126235
C004-5	clonotype8	19	0.0104281
C004-5	clonotype9	18	0.00987925
C004-5	clonotype10	18	0.00987925
C004-5	other	968	0.468716
C005-1	clonotype1	22	0.0312945
C005-1	clonotype2	21	0.029872
C005-1	clonotype3	19	0.027027
C005-1	clonotype5	18	0.0256046
C005-1	clonotype4	18	0.0256046
C005-1	clonotype8	12	0.0170697
C005-1	clonotype7	12	0.0170697
C005-1	clonotype6	12	0.0170697
C005-1	clonotype9	11	0.0156472
C005-1	clonotype10	8	0.0113798
C005-1	other	550	0.217639
C005-13	clonotype1	34	0.0474198
C005-13	clonotype2	17	0.0237099
C005-13	clonotype3	15	0.0209205
C005-13	clonotype5	12	0.0167364
C005-13	clonotype4	12	0.0167364
C005-13	clonotype8	11	0.0153417
C005-13	clonotype7	11	0.0153417
C005-13	clonotype6	11	0.0153417
C005-13	clonotype9	10	0.013947
C005-13	clonotype10	8	0.0111576
C005-13	other	576	0.196653
C005-19	clonotype1	37	0.0800866
C005-19	clonotype2	13	0.0281385
C005-19	clonotype3	9	0.0194805
C005-19	clonotype5	8	0.017316
C005-19	clonotype4	8	0.017316
C005-19	clonotype8	7	0.0151515
C005-19	clonotype7	7	0.0151515
C005-19	clonotype6	7	0.0151515
C005-19	clonotype9	6	0.012987
C005-19	clonotype10	6	0.012987
C005-19	other	354	0.233766

## Sheet: Figure 4D
Sample	Kill hole 1	Kill hole 2	Average specific lysis(LDH)(%)
C004-4-1 C004-4	34.1181	40.3109	37.2145
C004-4-1 irrelated	2.83109	-7.59664	-2.38278
Mock C004-4	-4.52228	2.01036	-1.25596
C004-4-2 C004-4	35.171	31.4902	33.3306
C004-4-2 irrelated	0.874611	1.34715	1.11088
Mock C004-4	-4.52228	2.01036	-1.25596
C004-5-1 C004-5	59.1876	53.4674	56.3275
C004-5-1 irrelated	3.59378	2.02694	2.81036
Mock C004-5	-1.0487	2.19275	0.572021
C005-1-1 C005-1	50.7482	44.4272	47.5877
C005-1-1 C005-1-WT	-4.9168	1.4545	-1.73115
C005-1-1 irrelated	-2.30121	-1.67247	-1.98684
Mock C005-1	-4.36769	-3.38685	-3.87727
C005-13-1 C005-13	32.7828	31.0894	31.9361
C005-13-1 C005-13-WT	-5.18506	-5.39464	-5.28985
C005-13-1 irrelated	3.39104	2.03295	2.71199
Mock C005-13	-5.65872	-4.12458	-4.89165
C005-19-1 C005-19	45.211	44.6242	44.9176
C005-19-1 C005-19-WT	1.39163	0.645513	1.01857
C005-19-1 irrelated	-2.01199	-0.435931	-1.22396
Mock C005-19	-4.32577	-7.45274	-5.88926

[truncated: 6 more sheets: Figure 4E, Figure S1A, Figure S1B, Figure S2, Figure S3, Figure S4]
